# Supplementary material for: Evaluation of Large Language Model Performance in Answering Clinical Questions on Periodontal Furcation Defect Management
Source: Dent J (Basel). 2025 Jun 18;13(6):271. doi: 10.3390/dj13060271 (PMC12191798; doi:10.3390/dj13060271)
Supplement: Supplementary file 1 [file dentistry-13-00271-s001.zip]

Archive with 1 entries (1 files):
- dentistry-3693744-supplementary.pdf
